# Supplementary material for: SWAAT Bioinformatics Workflow for Protein Structure-Based Annotation of ADME Gene Variants
Source: J Pers Med. 2022 Feb 11;12(2):263. doi: 10.3390/jpm12020263 (PMC8875676; doi:10.3390/jpm12020263)
Supplement: Supplementary file 1 [file jpm-12-00263-s001.zip]

Archive with 4 entries (4 files):
- Supplementary_data1.xlsx
- Supplementary_data2.xlsx
- Supplementary_data3.csv
- Supplementary_material4.py
