# Supplementary material for: SWAAT Bioinformatics Workflow for Protein Structure-Based Annotation of ADME Gene Variants
Source: J Pers Med. 2022 Feb 11;12(2):263. doi: 10.3390/jpm12020263 (PMC8875676; doi:10.3390/jpm12020263)
Supplement: Supplementary file 1 [file jpm-12-00263-s001.zip › Supplementary_data1.xlsx]

## Sheet: Sheet1
Chromosome	starting_position	ending_position	gene_symbol	type
7	87133178	87342639	ABCB1	core
10	101542354	101611949	ABCC2	core
4	89011415	89152474	ABCG2	core
15	75011882	75017877	CYP1A1	core
15	75041183	75048941	CYP1A2	core
19	41349442	41356352	CYP2A6	core
19	41497203	41524301	CYP2B6	core
10	96796528	96829254	CYP2C8	core
10	96698414	96749148	CYP2C9	core
10	96522462	96612671	CYP2C19	core
22	42522500	42526883	CYP2D6	core
10	135340866	135352620	CYP2E1	core
7	99354582	99381811	CYP3A4	core
7	99245811	99277649	CYP3A5	core
1	97543299	98386615	DPYD	core
1	110230417	110236367	GSTM1	core
11	67351065	67354124	GSTP1	core
22	24376138	24384284	GSTT1	core
8	18027970	18081198	NAT1	core
8	18248754	18258723	NAT2	core
3	121613170	121663034	SLC15A2	core
6	160542862	160579750	SLC22A1	core
6	160637793	160679963	SLC22A2	core
11	62744068	62752495	SLC22A6	core
12	21284127	21392730	SLCO1B1	core
12	20963637	21069843	SLCO1B3	core
16	28616907	28634907	SULT1A1	core
6	18128544	18155374	TPMT	core
2	234668918	234681945	UGT1A1	core
4	69962192	69978705	UGT2B7	core
4	69512314	69536494	UGT2B15	core
4	69402902	69434245	UGT2B17	core
4	69512314	69536494	UGT2B15	core
4	69402902	69434245	UGT2B17	core
9	107543283	107690527	ABCA1	extended
1	94458393	94586705	ABCA4	extended
7	87031360	87105019	ABCB4	extended
7	20655244	20796637	ABCB5	extended
2	220074487	220083712	ABCB6	extended
X	74273006	74376175	ABCB7	extended
7	150725508	150744869	ABCB8	extended
2	169779448	169887833	ABCB11	extended
16	16043433	16236930	ABCC1	extended
17	48712217	48769063	ABCC3	extended
13	95672082	95953687	ABCC4	extended
3	183637723	183735727	ABCC5	extended
16	16243421	16317328	ABCC6	extended
11	17414431	17498392	ABCC8	extended
12	21950323	22089628	ABCC9	extended
6	43395291	43418163	ABCC10	extended
16	48200821	48269088	ABCC11	extended
16	48116883	48180681	ABCC12	extended
21	15646119	15673692	ABCC13	extended
21	43619798	43717354	ABCG1	extended
4	100197522	100212185	ADH1A	extended
4	100227543	100242599	ADH1B	extended
4	100257648	100274202	ADH1C	extended
4	100044832	100065449	ADH4	extended
4	99992129	100009939	ADH5	extended
4	100123794	100140403	ADH6	extended
4	100333417	100356667	ADH7	extended
8	67344717	67381044	ADHFE1	extended
7	17338275	17385775	AHR	extended
9	75515577	75568233	ALDH1A1	extended
15	58245621	58358121	ALDH1A2	extended
15	101420008	101456830	ALDH1A3	extended
9	38392660	38398662	ALDH1B1	extended
12	112204690	112247789	ALDH2	extended
17	19641297	19651746	ALDH3A1	extended
17	19552063	19580908	ALDH3A2	extended
11	67776016	67796749	ALDH3B1	extended
11	67429632	67448685	ALDH3B2	extended
1	19197923	19229293	ALDH4A1	extended
6	24495196	24537435	ALDH5A1	extended
14	74524367	74551196	ALDH6A1	extended
5	125877532	125931082	ALDH7A1	extended
6	135238527	135271260	ALDH8A1	extended
1	165631448	165667900	ALDH9A1	extended
2	201450730	201536217	AOX1	extended
1	150782180	150849244	ARNT	extended
22	51061181	51066601	ARSA	extended
X	77166152	77305892	ATP7A	extended
13	52506805	52585630	ATP7B	extended
11	34460471	34493607	CAT	extended
21	37442221	37445475	CBR1	extended
21	37507262	37518860	CBR3	extended
1	20915443	20945400	CDA	extended
16	55836763	55867075	CES1	extended
16	66968346	66978994	CES2	extended
7	117120016	117308718	CFTR	extended
11	45669238	45687206	CHST1	extended
3	142838617	142842856	CHST2	extended
10	73724119	73773322	CHST3	extended
16	71560022	71572493	CHST4	extended
16	75562427	75569068	CHST5	extended
16	75507021	75528926	CHST6	extended
X	46433121	46457931	CHST7	extended
19	34112860	34264414	CHST8	extended
18	24495594	24765302	CHST9	extended
2	101008321	101034130	CHST10	extended
12	104850691	105155792	CHST11	extended
7	2443194	2474216	CHST12	extended
3	126243130	126262134	CHST13	extended
22	43013845	43045405	CYB5R3	extended
2	38294745	38303323	CYP1B1	extended
19	41381343	41388657	CYP2A7	extended
19	41594355	41602100	CYP2A13	extended
10	96443250	96495947	CYP2C18	extended
19	41620352	41634281	CYP2F1	extended
1	60358979	60392423	CYP2J2	extended
11	14899555	14913751	CYP2R1	extended
19	41699114	41713444	CYP2S1	extended
7	99302659	99332823	CYP3A7	extended
7	99425635	99463727	CYP3A43	extended
1	47394845	47407156	CYP4A11	extended
1	47264669	47285021	CYP4B1	extended
19	15988833	16008930	CYP4F2	extended
19	15751706	15771570	CYP4F3	extended
19	15726028	15740447	CYP4F8	extended
19	16023179	16045676	CYP4F11	extended
19	15783827	15807984	CYP4F12	extended
1	47533159	47583992	CYP4Z1	extended
8	59402736	59412720	CYP7A1	extended
8	65508528	65711348	CYP7B1	extended
3	42913683	42917633	CYP8B1	extended
15	74630102	74660081	CYP11A1	extended
8	143953772	143961236	CYP11B1	extended
8	143991974	143999259	CYP11B2	extended
10	104590287	104597290	CYP17A1	extended
15	51500253	51630795	CYP19A1	extended
2	204103163	204170563	CYP20A1	extended
20	52769987	52790516	CYP24A1	extended
10	94833231	94837641	CYP26A1	extended
10	94821020	94828454	CYP26C1	extended
12	58156116	58160976	CYP27B1	extended
6	46517316	46620567	CYP39A1	extended
14	100150754	100193638	CYP46A1	extended
7	91741462	91764059	CYP51A1	extended
6	110713382	110736753	DDO	extended
14	24759803	24769039	DHRS1	extended
14	24105572	24114848	DHRS2	extended
1	12627938	12677737	DHRS3	extended
14	24422943	24438488	DHRS4	extended
14	24476217	24520586	DHRS4L1	extended
14	24439082	24475617	DHRS4L2	extended
14	60611499	60632211	DHRS7	extended
17	21030240	21095285	DHRS7B	extended
17	9674750	9694614	DHRS7C	extended
2	169923544	169952677	DHRS9	extended
13	52342128	52378298	DHRS12	extended
17	27224798	27230089	DHRS13	extended
16	89679715	89704839	DPEP1	extended
1	225997775	226033262	EPHX1	extended
8	27348518	27402439	EPHX2	extended
1	171217609	171255117	FMO1	extended
1	171154387	171181822	FMO2	extended
1	171060017	171086959	FMO3	extended
1	171283485	171311223	FMO4	extended
1	146655883	146697230	FMO5	extended
1	171106878	171130702	FMO6P	extended
3	49394608	49395791	GPX1	extended
14	65405869	65409623	GPX2	extended
5	150399998	150408554	GPX3	extended
19	1103924	1106788	GPX4	extended
6	28493788	28502728	GPX5	extended
6	28471072	28483570	GPX6	extended
1	53068042	53074723	GPX7	extended
8	30535579	30585486	GSR	extended
20	33516235	33543601	GSS	extended
6	52656177	52668664	GSTA1	extended
6	52614884	52628361	GSTA2	extended
6	52761438	52774496	GSTA3	extended
6	52842745	52860178	GSTA4	extended
6	52696540	52710893	GSTA5	extended
4	106629940	106768882	GSTCD	extended
7	142960521	142966222	GSTK1	extended
1	110210643	110226619	GSTM2	extended
1	110276553	110283660	GSTM3	extended
1	110198697	110208123	GSTM4	extended
1	110254863	110260890	GSTM5	extended
10	106013951	106027222	GSTO1	extended
10	106028630	106059176	GSTO2	extended
14	77787229	77797940	GSTZ1	extended
16	1859103	1877195	HAGH	extended
20	42984440	43061485	HNF4A	extended
2	138721807	138773934	HNMT	extended
1	209859524	209908295	HSD11B1	extended
4	88257676	88312455	HSD17B11	extended
19	49316273	49339934	HSD17B14	extended
12	21525801	21532914	IAPP	extended
11	17406795	17410878	KCNJ11	extended
10	82031575	82049434	MAT1A	extended
4	99916787	99983960	METAP1	extended
12	16500075	16530123	MGST1	extended
4	140586921	140661899	MGST2	extended
1	165600109	165625372	MGST3	extended
17	56347216	56358296	MPO	extended
11	114166534	114183238	NNMT	extended
12	117645946	117799607	NOS1	extended
17	26083791	26127555	NOS2	extended
7	150688143	150711687	NOS3	extended
3	119499330	119537332	NR1I2	extended
1	161199455	161208000	NR1I3	extended
12	20522178	20837041	PDE3A	extended
11	14665268	14893604	PDE3B	extended
17	37824233	37826728	PNMT	extended
7	94927668	94953884	PON1	extended
7	95034173	95064384	PON2	extended
7	94989183	95025687	PON3	extended
7	75544419	75616173	POR	extended
22	46546498	46639653	PPARA	extended
6	35310334	35395968	PPARD	extended
3	12329348	12475855	PPARG	extended
9	137218308	137332432	RXRA	extended
X	105277189	105282718	SERPINA7	extended
17	7185053	7191367	SLC2A4	extended
1	9097004	9129887	SLC2A5	extended
2	27422454	27435175	SLC5A6	extended
3	14444075	14530857	SLC6A6	extended
16	87863628	87903100	SLC7A5	extended
14	23242431	23289020	SLC7A7	extended
14	23594503	23652869	SLC7A8	extended
14	70242551	70264006	SLC10A1	extended
13	103696347	103719196	SLC10A2	extended
7	122753587	122840025	SLC13A1	extended
17	26800663	26824798	SLC13A2	extended
20	45186461	45313124	SLC13A3	extended
13	99336054	99404929	SLC15A1	extended
1	113454469	113498975	SLC16A1	extended
21	46934628	46962385	SLC19A1	extended
6	160769404	160873611	SLC22A3	extended
5	131630144	131679899	SLC22A4	extended
5	131705400	131731306	SLC22A5	extended
6	43265997	43273276	SLC22A7	extended
11	62760295	62783317	SLC22A8	extended
11	63137260	63177712	SLC22A9	extended
11	63057429	63079246	SLC22A10	extended
11	64323097	64338999	SLC22A11	extended
11	64358281	64369825	SLC22A12	extended
3	38307297	38319806	SLC22A13	extended
3	38347444	38359859	SLC22A14	extended
1	116519118	116612675	SLC22A15	extended
6	110745891	110797844	SLC22A16	extended
14	23815519	23822121	SLC22A17	extended
11	2920950	2946476	SLC22A18	extended
11	2909326	2925175	SLC22A18AS	extended
19	17581299	17616977	SLC27A1	extended
15	85427891	85489027	SLC28A1	extended
15	45544427	45568132	SLC28A2	extended
9	86890764	86983413	SLC28A3	extended
6	44187241	44201888	SLC29A1	extended
11	66129991	66139291	SLC29A2	extended
12	21417533	21548371	SLCO1A2	extended
12	20848288	20906320	SLCO1C1	extended
3	133651539	133748920	SLCO2A1	extended
11	74862031	74917445	SLCO2B1	extended
15	92396937	92715665	SLCO3A1	extended
20	61273796	61303647	SLCO4A1	extended
5	101569691	101632253	SLCO4C1	extended
8	70584567	70747299	SLCO5A1	extended
5	101707485	101834720	SLCO6A1	extended
21	33031934	33041243	SOD1	extended
6	160100148	160114353	SOD2	extended
4	24797084	24802467	SOD3	extended
8	70378858	70573147	SULF1	extended
16	28603263	28608391	SULT1A2	extended
4	70592685	70626430	SULT1B1	extended
2	108905094	108926371	SULT1C2	extended
4	70706929	70725870	SULT1E1	extended
19	48373722	48389654	SULT2A1	extended
19	49055428	49102684	SULT2B1	extended
22	44220386	44258378	SULT4A1	extended
6	32812985	32821748	TAP1	extended
6	32789609	32806600	TAP2	extended
2	234637772	234681945	UGT1A3	extended
2	234627437	234681945	UGT1A4	extended
2	234621637	234681945	UGT1A5	extended
2	234600320	234681951	UGT1A6	extended
2	234590583	234681945	UGT1A7	extended
2	234526290	234681945	UGT1A8	extended
2	234580543	234681951	UGT1A9	extended
2	234545122	234681951	UGT1A10	extended
4	70454134	70518967	UGT2A1	extended
4	70345882	70361626	UGT2B4	extended
4	70066050	70080449	UGT2B11	extended
4	70146216	70160768	UGT2B28	extended
4	115519610	115598202	UGT8	extended
2	31557187	31637611	XDH	extended
6	32006092	32009447	CYP21A2	extended
X	2137554	2419015	DHRSX	extended
22	24322313	24326106	GSTT2	extended
2	87237587	87248969	PLGLB1	extended
16	30210548	30215650	SULT1A3	extended
4	69681710	69697735	UGT2B10	extended
2	219646472	219680016	CYP27A1	extended
22	42536214	42540576	CYP2D7P	extended
14	24294845	24296605	RP11-388E23.3	extended
