# Supplementary material for: SWAAT Bioinformatics Workflow for Protein Structure-Based Annotation of ADME Gene Variants
Source: J Pers Med. 2022 Feb 11;12(2):263. doi: 10.3390/jpm12020263 (PMC8875676; doi:10.3390/jpm12020263)
Supplement: Supplementary file 1 [file jpm-12-00263-s001.zip › Supplementary_data2.xlsx]

## Sheet: Sheet3
Gene_name	Uniprot_id	Protein_Refseq	Family	model_start_residue	model_end_residue	sequence_length
DPYD	Q12882	NM_000110.3	dihydropyrimidine dehydrogenase family	2	1017	1025
ABCG2	Q9UNQ0	NM_004827.2	ABCG family	34	655	655
NAT2	P11245	NM_000015.2	arylamine N-acetyltransferase family	1	290	290
NAT1	P18440	NM_001160175.1	arylamine N-acetyltransferase family	2	351	351
CYP1A2	P05177	NM_000761.3	cytochrome P450 family	34	514	516
CYP2E1	P05181	NM_000773.3	cytochrome P450 family	31	493	493
CYP3A4	P08684	NM_017460.5	cytochrome P450 family	29	496	502
CYP2D6	P10635	NM_000106.5	cytochrome P450 family	31	497	497
CYP2C9	P11712	NM_000771.3	cytochrome P450 family	26	490	490
CYP2B6	P20813	NM_000767.4	cytochrome P450 family	29	491	491
CYP3A5	P20815	NM_000777.3	cytochrome P450 family	27	495	502
CYP2C19	P33261	NM_000769.1	cytochrome P450 family	29	490	490
CYP1A1	P04798	NM_000499.3	cytochrome P450 family	36	512	512
CYP2C8	P10632	NM_000770.3	cytochrome P450 family	28	490	490
CYP2A6	P11509	NM_000762.5	cytochrome P450 family	30	494	494
GSTM1	P09488	NM_000561.3	Glutathione S-transferase Mu family	2	218	218
GSTP1	P09211	NM_000852.3	Glutathione S-transferase Pi family	2	210	210
SLC15A2	Q16348	NM_021082.3	Proton-dependent oligopeptide transporter (POT/PTR) (TC 2.A.17) family	412	601	729
SLC6A2	P23975	NM_001172504.1	Sodium-dependent noradrenaline transporter	56	594	627
SULT1A1	P50225	NM_001055.3	sulfotransferase 1 family	8	295	295
GSTT1	P30711	NM_000853.2	Glutathione S-transferase Theta family	2	240	240
TPMT	P51580	NM_000367.2	class I-like SAM-binding methyltransferase TPMT family	24	245	245
UGT2B17	O75795	NM_001077.3	UDP-glycosyltransferase family	286	447	530
UGT2B7	P16662	NM_001074.2	UDP-glycosyltransferase family	285	446	529
UGT1A1	P22309	NM_000463.2	UDP-glycosyltransferase family	282	445	533
UGT2B15	P54855	NM_001076.3	UDP-glycosyltransferase family	286	447	530
CYP1B1	Q16678	NM_000104.3	cytochrome P450 family	68	530	543
CYP2A13	Q16696	NM_000766.4	cytochrome P450 family	31	494	494
CYP2F1	P24903	NM_000774.3	cytochrome P450 family	28	491	491
CYP2J2	P51589	NM_000775.2	cytochrome P450 family	41	502	502
CYP2R1	Q6VVX0	NM_024514.4	cytochrome P450 family	38	501	501
CYP2S1	Q96SQ9	NM_030622.6	cytochrome P450 family	30	495	504
CYP2W1	Q8TAV3	NM_017781.2	cytochrome P450 family	1	490	490
CYP3A43	Q9HB55	NM_022820.4	cytochrome P450 family	29	496	503
CYP3A7	P24462	NM_000765.3	cytochrome P450 family	29	496	503
NUDT15	Q9NV35	NM_018283.1	Nudix hydrolase	10	163	164
