# Supplementary material for: SWAAT Bioinformatics Workflow for Protein Structure-Based Annotation of ADME Gene Variants
Source: J Pers Med. 2022 Feb 11;12(2):263. doi: 10.3390/jpm12020263 (PMC8875676; doi:10.3390/jpm12020263)
Supplement: Supplementary file 1 [file jpm-12-00263-s001.zip › Supplementary_data3.csv]

rsid	var	activity/ddG_exp	p_value	class	gene	SIFT	SIFT_pred	PolyPhen	Polyphen_pred	CADD_PHRED	CADD_pred	FATHMM_pred	FATHMM_score	MetaSVM_pred	MetaSVM_score	PROVEAN_pred	PROVEAN_score	swaat_prediction_y	swaart_proba_score
	L206S	0.1		0.0	TP53	0.12	0.0	0.027	0.0	16.36	0.0	1.0	-6.68	1.0	1.0618	0.0	-2.47	1	0.7502926257170213
	I195T	4.12		1.0	TP53	0.0	1.0	0.993	1.0	27.6	0.0	1.0	-6.95	1.0	1.0581	1.0	-4.59	1	0.9132659720106835
	N239Y	-1.49		1.0	TP53	0.0	1.0	0.999	1.0	31.0	1.0	1.0	-6.72	1.0	1.0078	1.0	-7.52	0	0.47824280359460497
	F134L	4.78		1.0	TP53													1	0.8074226636474124
	Y236F	-0.27		0.0	TP53	1.0	0.0	0.029	0.0	14.88	0.0	1.0	-5.93	1.0	0.5359	0.0	0.37	1	0.611680818745587
	A129S	0.19		0.0	TP53	0.74	0.0	0.0	0.0	0.001	0.0	1.0	-6.61	1.0	0.6976	0.0	0.11	0	0.4974525872551483
	F270C	4.54		1.0	TP53	0.0	1.0	1.0	1.0	31.0	1.0	1.0	-6.93	1.0	0.9733	1.0	-7.11	1	0.8187316287936021
	V203A	-0.49		0.0	TP53	1.0	0.0	0.0	0.0	16.74	0.0	1.0	-6.35	1.0	0.4041	0.0	2.64	1	0.7944672280496867
	M133L	-0.3		0.0	TP53													1	0.568020115646118
	F270L	4.1		1.0	TP53													1	0.7290526773209384
	R174K	0.22		0.0	TP53	0.34	0.0	0.031	0.0	14.06	0.0	1.0	-6.55	1.0	1.1053	0.0	0.03	0	0.45385834341782705
	G245S	0.8		0.0	TP53	0.0	1.0	0.998	1.0	27.5	0.0	1.0	-7.58	1.0	0.9023	1.0	-5.63	1	0.7628808704500237
	M237I	3.18		1.0	TP53													1	0.70148195016106
	I255F	3.29		1.0	TP53	0.0	1.0	0.984	1.0	24.3	0.0	1.0	-6.59	1.0	1.0565	1.0	-2.95	1	0.7116271414745636
	S260P	0.32		0.0	TP53	0.45	0.0	0.007	0.0	16.76	0.0	1.0	-6.66	1.0	0.9639	0.0	0.4	0	0.3851783123665997
	R273H	-0.4		0.0	TP53	0.13	0.0	0.643	1.0	24.8	0.0	1.0	-7.32	1.0	0.9393	1.0	-4.61	0	0.44286391413170884
	L145Q	2.98		1.0	TP53	0.0	1.0	0.957	1.0	26.5	0.0	1.0	-6.92	1.0	0.9741	1.0	-3.7	1	0.8887772585453775
	H168R	2.75		1.0	TP53	0.0	1.0	0.906	1.0	23.3	0.0	1.0	-6.8	1.0	1.0551	1.0	-7.5	1	0.7473539719746407
	R273C	-0.4		0.0	TP53	0.0	1.0	0.999	1.0	31.0	1.0	1.0	-7.34	1.0	0.9643	1.0	-7.38	1	0.5630443116309477
	Q104P	-0.11		0.0	TP53	1.0	0.0	0.0	0.0	6.545	0.0	1.0	-6.47	1.0	0.634	0.0	4.62	0	0.3530524645932224
	N268D	-1.21		1.0	TP53	0.34	0.0	0.031	0.0	15.47	0.0	1.0	-6.63	1.0	1.1233	0.0	-1.71	1	0.6573276854651015
	C182S	-0.16		0.0	TP53													0	0.4639318930595855
	I232T	3.19		1.0	TP53	0.0	1.0	0.67	1.0	29.2	0.0	1.0	-6.85	1.0	0.9446	1.0	-4.08	1	0.90823242054772
	T123A	0.13		0.0	TP53	0.01	1.0	0.648	1.0	25.0	0.0	1.0	-7.06	1.0	1.0549	1.0	-4.02	1	0.5574245802695738
	Q104H	-0.24		0.0	TP53													1	0.6076583414116518
	V157F	3.88		1.0	TP53	0.0	1.0	0.998	1.0	22.2	0.0	1.0	-6.94	1.0	1.0358	1.0	-2.83	1	0.7502031561755673
	C242S	3.07		1.0	TP53													1	0.5475798119673482
	R282W	3.3		1.0	TP53	0.0	1.0	1.0	1.0	31.0	1.0	1.0	-7.34	1.0	1.0192	1.0	-7.38	1	0.768178207857874
	D228E	-0.05		0.0	TP53													0	0.3326211205751638
	A129D	0.7		1.0	TP53	0.66	0.0	0.0	0.0	0.06	0.0	1.0	-6.59	1.0	1.0269	0.0	-0.04	0	0.42422115015628853
	R249S	1.92		1.0	TP53													1	0.8008693867595356
	Q167E	0.43		0.0	TP53	1.0	0.0	0.003	0.0	13.43	0.0	1.0	-6.33	1.0	0.8142	0.0	1.64	0	0.33140247130038775
	R175H	2.5		1.0	TP53	0.11	0.0	0.319	0.0	23.4	0.0	1.0	-7.55	1.0	0.9204	1.0	-4.83	1	0.7156187652663695
	V143A	3.7		1.0	TP53	0.0	1.0	0.997	1.0	26.1	0.0	1.0	-7.01	1.0	1.0822	1.0	-3.65	1	0.9045402484859123
	Y220C	4.2		1.0	TP53	0.0	1.0	0.998	1.0	32.0	1.0	1.0	-7.08	1.0	0.9542	1.0	-8.44	1	0.8323527726476307
	P151S	4.49		1.0	TP53	0.01	1.0	0.798	1.0	25.0	0.0	1.0	-7.47	1.0	0.931	1.0	-7.09	1	0.8520674510282292
	T150P	0.08		0.0	TP53	1.0	0.0	0.0		13.02	0.0	1.0	-6.54	1.0	0.6664	0.0	1.86	0	0.3797907908244348
	D148E	0.43		0.0	TP53													0	0.33464901680746995
	Q165K	1.27		1.0	TP53	1.0	0.0	0.0	0.0	13.83	0.0	1.0	-6.24	1.0	0.5586	0.0	3.09	0	0.44991054960723625
																		1	0.9091482238605305
rs137878450	G936C	1.10 ± 0.10	0.096	0.0	DPYD	0.01	1.0	0.749	1.0	24.2	0.0	1.0	-2.79	1.0	0.7314	1.0	-4.39	0	0.43371501739854434
rs201268750	H978Q	0.01 ± 0.04	1.1e-08	1.0	DPYD	0.01	1.0	0.996	1.0	25.7	0.0	1.0	-2.59	1.0	0.5024	1.0	-7.02	1	0.5838629644388706
rs151074666	D1000N	1.23 ± 0.02	3.8e-06	0.0	DPYD	0.16	0.0	0.918	1.0	23.7	0.0	1.0	-2.65	1.0	0.2796	1.0	-3.99	0	0.3883786997404156
rs368519011	K874E	0.98 ± 0.08	0.68	0.0	DPYD	0.14	0.0	0.0	0.0	17.82	0.0	1.0	-2.65	0.0	-0.3175	0.0	-1.69	0	0.4848824321011178
rs140989814	S994T	0.34 ± 0.00	3.3e-10	1.0	DPYD	0.05	1.0	0.989	1.0	24.6	0.0	1.0	-2.63	1.0	0.4548	1.0	-2.63	1	0.5723108756640213
rs372307932	I948N	0.01 ± 0.03	2.5e-09	1.0	DPYD													1	0.9212344892022155
rs200296941	D634G	1.16 ± 0.05	0.00097	0.0	DPYD	0.03	1.0	0.0	0.0	23.5	0.0	0.0	-0.87	0.0	-0.8585	1.0	-3.06	0	0.4608117842798351
rs371313778	V812I	1.01 ± 0.07	0.8	0.0	DPYD	0.11	0.0	0.052	0.0	17.74	0.0	1.0	-2.01	0.0	-0.3371	0.0	-0.66	1	0.6412613862233368
																		1	0.8282314722973063
																		1	0.6332585275164998
rs199777072	D829N	0.96 ± 0.06	0.3	0.0	DPYD	0.01	1.0	0.998	1.0	27.9	0.0	1.0	-1.93	1.0	0.6437	1.0	-4.86	1	0.6734136260083369
rs371258350	G603E	0.53 ± 0.05	3.4e-06	1.0	DPYD	0.22	0.0	0.234	0.0	22.3	0.0	0.0	-0.65	0.0	-0.5842	1.0	-3.9	0	0.47823727211796513
rs568367673	G767V	0.16 ± 0.10	4.8e-06	1.0	DPYD	0.0	1.0	1.0	1.0	33.0	1.0	1.0	-4.22	1.0	1.0633	1.0	-8.93	1	0.7558902223785839
rs759249769	T594I	0.82 ± 0.21	0.14	0.0	DPYD													0	0.43634487422510976
																		1	0.7151967113839589
rs187713395	M680T	0.05 ± 0.05	6.9e-08	1.0	DPYD	0.01	1.0	1.0	1.0	27.0	0.0	0.0	-0.86	1.0	0.4742	1.0	-5.56	1	0.8594102954397809
rs375436137	R692Q	0.87 ± 0.00	6.4e-06	0.0	DPYD													0	0.39473773967130144
																		0	0.4350747085918626
rs529019871	K655E	0.87 ± 0.02	0.00019	0.0	DPYD	0.13	0.0	0.201	0.0	18.43	0.0	0.0	-0.86	0.0	-0.8421	0.0	-2.1	1	0.6346879191862044
rs538703919	R692W	0.26 ± 0.08	1.9e-06	1.0	DPYD	0.04	1.0	0.953	1.0	29.8	1.0	1.0	-2.01	1.0	0.5118	1.0	-4.16	0	0.4364111467726175
rs570122671	T737I	0.12 ± 0.08	9.8e-07	1.0	DPYD	0.0	1.0	1.0	1.0	27.3	0.0	1.0	-2.47	1.0	1.0654	1.0	-5.95	1	0.6059403470744866
rs374825099	A777D	0.57 ± 0.06	8e-06	1.0	DPYD													1	0.6021897312059535
rs368146607	K616Q	0.41 ± 0.05	7.7e-07	1.0	DPYD	0.01	1.0	1.0	1.0	26.7	0.0	1.0	-1.94	1.0	0.6825	1.0	-3.9	0	0.4611468788133225
rs202212118	V691L	1.01 ± 0.08	0.89	0.0	DPYD	0.1	0.0	0.999	1.0	24.2	0.0	0.0	-0.8	1.0	0.0958	1.0	-2.98	1	0.5517219327175474
																		0	0.38517783277081713
rs372058915	I843V	0.74 ± 0.09	0.0015	0.0	DPYD	0.53	0.0	0.005	0.0	18.73	0.0	1.0	-2.9	0.0	-0.2011	0.0	-0.31	1	0.5963938297160306
rs569661196	V714A	0.65 ± 0.14	0.0025	1.0	DPYD	0.0	1.0	0.904	1.0	27.2	0.0	1.0	-2.15	1.0	0.663	1.0	-3.97	1	0.7974310351777997
rs201433243	C622Y	1.14 ± 0.07	0.0086	0.0	DPYD	0.07	0.0	0.642	1.0	23.9	0.0	1.0	-1.89	0.0	-0.0003	1.0	-7.16	1	0.7304943121423794
rs372909322	I868M	0.74 ± 0.01	6.5e-07	0.0	DPYD	0.04	1.0	0.367	0.0	18.09	0.0	1.0	-2.65	0.0	-0.3086	0.0	-1.14	1	0.5704155044654177
rs200687447	E828Q	0.79 ± 0.10	0.0066	0.0	DPYD													0	0.4025947189156408
rs575853463	G676E	0.68 ± 0.08	0.00041	1.0	DPYD	0.0	1.0	0.996	1.0	26.0	0.0	1.0	-2.84	1.0	0.7413	1.0	-7.26	1	0.7479608052679125
rs548783838	S644N	0.49 ± 0.11	0.00013	1.0	DPYD	0.06	0.0	0.151	0.0	19.58	0.0	0.0	-0.76	0.0	-0.3795	0.0	-1.96	0	0.3981410075567045
																		0	0.35738780302050965
rs368327291	V738L	1.28 ± 0.04	3.2e-05	0.0	DPYD	0.0	1.0	0.894	1.0	25.8	0.0	1.0	-1.92	1.0	0.3005	1.0	-2.97	1	0.5077019607989137
																		0	0.4130746243443538
rs377143350	R357H	0.98 ± 0.06	0.54	0.0	DPYD	0.03	1.0	0.255	0.0	23.3	0.0	1.0	-2.55	1.0	0.252	1.0	-2.85	0	0.4431174965511845
rs144935781	M377V	0.88 ± 0.06	0.011	0.0	DPYD	0.54	0.0	0.0	0.0	13.65	0.0	1.0	-2.14	0.0	-0.9179	0.0	-1.03	1	0.5764933257432051
rs55886062	I560N	0.15 ± 0.14	2e-05	1.0	DPYD	0.0	1.0	0.995	1.0	28.6	0.0	0.0	-0.92	1.0	0.2415	1.0	-6.21	1	0.9140534352504167
rs575763449	S326F	0.91 ± 0.13	0.2	0.0	DPYD	0.05	1.0	0.488	1.0	27.9	0.0	1.0	-2.47	1.0	0.2233	1.0	-3.73	1	0.5223103406938177
rs558354142	T573I	0.22 ± 0.05	2.4e-07	1.0	DPYD	0.1	0.0	1.0	1.0	24.7	0.0	1.0	-1.58	1.0	0.4778	1.0	-5.87	1	0.8068141264413499
																		1	0.6678120834186855
																		1	0.9325335227209526
rs370707404	V464A	1.05 ± 0.05	0.16	0.0	DPYD	0.11	0.0	0.099	0.0	22.8	0.0	1.0	-1.93	0.0	-0.4308	1.0	-3.63	1	0.8446773968861995
																		1	0.5634180902911934
rs141439344	V483I	1.14 ± 0.04	0.00052	0.0	DPYD	0.13	0.0	0.001	0.0	12.51	0.0	1.0	-1.62	0.0	-0.6881	0.0	-0.85	1	0.5012862318578847
rs143879757	T298K	1.02 ± 0.03	0.26	0.0	DPYD	0.16	0.0	0.006	0.0	17.54	0.0	1.0	-2.41	0.0	-0.4333	1.0	-3.79	0	0.42666499105134276
rs201785202	P374S	1.09 ± 0.04	0.0071	0.0	DPYD	0.0	1.0	0.972	1.0	27.3	0.0	1.0	-2.38	1.0	0.8233	1.0	-6.91	1	0.7001953070136256
rs528430685	R410W	0.83 ± 0.17	0.096	0.0	DPYD	0.0	1.0	0.998	1.0	32.0	1.0	1.0	-3.6	1.0	1.0894	1.0	-6.57	0	0.47646401574441666
rs200709381	K446T	1.07 ± 0.08	0.17	0.0	DPYD	0.2	0.0	0.0	0.0	16.52	0.0	1.0	-1.63	0.0	-0.88	0.0	-1.0	0	0.4804049858875109
rs370569731	S436T	1.04 ± 0.07	0.39	0.0	DPYD	0.12	0.0	0.111	0.0	22.2	0.0	1.0	-2.56	0.0	-0.1594	1.0	-2.78	0	0.45974928446523694
																		1	0.5202768393645982
rs200693895	V427A	1.25 ± 0.06	0.00028	0.0	DPYD	0.01	1.0	0.011	0.0	23.8	0.0	1.0	-3.52	1.0	0.1009	1.0	-2.6	1	0.7198363662613956
rs201648613	E378Q	1.14 ± 0.12	0.061	0.0	DPYD	0.08	0.0	0.017	0.0	22.4	0.0	1.0	-2.76	0.0	-0.0897	0.0	-1.51	0	0.3903089947305548
																		1	0.8946221432840102
rs140039091	A549P	0.00 ± 0.04	6.4e-09	1.0	DPYD	0.0	1.0	1.0	1.0	27.6	0.0	1.0	-2.25	1.0	1.0487	1.0	-4.89	1	0.7800874624875663
rs532341730	D424E	1.02 ± 0.05	0.45	0.0	DPYD	1.0	0.0	0.0	0.0	6.983	0.0	1.0	-3.47	0.0	-0.7827	0.0	0.01	0	0.357676446428045
																		1	0.7016160024075917
rs374527058	V586A	0.38 ± 0.05	7.1e-07	1.0	DPYD	0.01	1.0	0.991	1.0	27.7	0.0	1.0	-1.78	1.0	0.5109	1.0	-3.88	1	0.8022042325560288
rs573299212	R358H	0.88 ± 0.06	0.013	0.0	DPYD	0.0	1.0	0.891	1.0	27.0	0.0	1.0	-3.52	1.0	0.8992	1.0	-4.06	1	0.6715246422162069
rs376128878	L247I	1.14 ± 0.05	0.0018	0.0	DPYD	0.01	1.0	0.857	1.0	24.5	0.0	1.0	-3.56	1.0	0.809	0.0	-1.68	1	0.6182811121422942
																		0	0.41827078702587867
rs375990187	I97T	1.07 ± 0.01	0.0012	0.0	DPYD	0.0	1.0	0.947	1.0	26.8	0.0	0.0	-1.27	1.0	0.7049	1.0	-3.96	1	0.9247347371632562
rs527580106	M77V	0.26 ± 0.13	3.7e-05	1.0	DPYD	0.54	0.0	0.0	0.0	15.54	0.0	0.0	-0.57	0.0	-1.0999	0.0	-0.35	1	0.5768600254061664
rs141726921	G258S	1.30 ± 0.06	0.00014	0.0	DPYD	0.06	0.0	0.061	0.0	17.99	0.0	1.0	-3.67	1.0	0.5151	1.0	-2.84	0	0.36381017956121364
rs779728902	M182K	0.87 ± 0.06	0.0065	0.0	DPYD	0.35	0.0	0.04	0.0	22.4	0.0	1.0	-2.84	0.0	-0.2469	0.0	-2.11	1	0.7236146045844166
rs376273539	I12M	1.00 ± 0.06	0.88	0.0	DPYD	0.01	1.0	0.689	1.0	24.7	0.0	1.0	-1.8	0.0	-0.3865	0.0	-2.25	1	0.578096939290778
																		1	0.7969136147132186
rs538336580	T132S	0.52 ± 0.05	4.1e-06	1.0	DPYD	0.0	1.0	0.833	1.0	25.5	0.0	1.0	-1.58	1.0	0.4864	1.0	-3.34	1	0.5510204447159183
rs367619008	K63E	0.03 ± 0.04	1.2e-08	1.0	DPYD	0.08	0.0	0.987	1.0	27.1	0.0	0.0	-0.61	0.0	-0.3166	1.0	-3.42	1	0.7673924229289294
rs374827081	P174R	1.27 ± 0.13	0.008	0.0	DPYD	0.03	1.0	0.218	0.0	23.0	0.0	1.0	-3.23	1.0	0.4486	1.0	-5.17	1	0.7361468607205969
																		1	0.873964218256824
rs536577604	Q156R	0.23 ± 0.04	8.7e-08	1.0	DPYD	0.0	1.0	1.0	1.0	26.9	0.0	1.0	-1.62	1.0	0.7931	1.0	-3.47	1	0.6466880325989887
rs368970772	F163L	0.95 ± 0.03	0.044	0.0	DPYD	0.0	1.0	0.852	1.0	24.6	0.0	1.0	-1.51	0.0	-0.239	1.0	-5.22	1	0.797906459905253
rs374527058	V586A	0.38 ± 0.05	7.1e-07	1.0	DPYD	0.01	1.0	0.991	1.0	27.7	0.0	1.0	-1.78	1.0	0.5109	1.0	-3.88	1	0.8022042325560288
rs370615432	K114N	0.85 ± 0.08	0.012	0.0	DPYD	0.0	1.0	0.964	1.0	25.0	0.0	1.0	-1.65	1.0	0.0212	1.0	-3.98	1	0.8426045507965059
rs781184141	K219R	1.02 ± 0.09	0.65	0.0	DPYD	0.23	0.0	0.075	0.0	22.7	0.0	1.0	-3.44	0.0	-0.1042	0.0	-2.14	0	0.3134722317401089
rs377169736	M115I	1.18 ± 0.01	5.1e-06	0.0	DPYD	0.11	0.0	0.003	0.0	18.45	0.0	0.0	-0.41	0.0	-1.0635	0.0	-0.74	1	0.5745330477429882
rs528152707	C87F	0.34 ± 0.03	6.4e-08	1.0	DPYD	0.0	1.0	1.0	1.0	25.9	0.0	1.0	-8.51	1.0	0.9287	1.0	-9.46	1	0.7333773313751489
rs368152149	I190V	1.05 ± 0.04	0.096	0.0	DPYD	0.23	0.0	0.027	0.0	19.13	0.0	1.0	-2.82	0.0	-0.2436	0.0	-0.6	1	0.6070269487781462
rs376073289	R208Q	0.05 ± 0.04	1.5e-08	1.0	DPYD	0.0	1.0	1.0	1.0	26.6	0.0	0.0	-1.46	1.0	0.1097	1.0	-3.63	1	0.7682849229100309
rs371792178	S175L	1.08 ± 0.03	0.0066	0.0	DPYD	0.06	0.0	0.0	0.0	17.86	0.0	1.0	-2.95	0.0	-0.4988	1.0	-2.93	0	0.40994868379625926
rs36060847	G99E			1.0	CYP2B6	0.01	1.0	10.996	1.0	22.6	0.0	0.0	5.0	0.0	-0.6091	1.0	-5.67	1	0.7551726637258368
rs193922918	A407T			0.0	CYP2B6	1.0	0.0	0.001	0.0	0.317	0.0	0.0	5.11	0.0	-1.0104	0.0	1.18	0	0.48732852265473553
																		1	0.6229101050871807
rs12721655	K139E			1.0	CYP2B6	0.0	1.0	10.935	1.0	24.0	0.0	0.0	-0.6	0.0	-0.4221	1.0	-3.56	1	0.7330998365119579
rs3745274	Q172H			1.0	CYP2B6	0.37	0.0	0.003	0.0	0.001	0.0	0.0	-0.41	0.0	-1.0335	0.0	0.18	1	0.6820168244567903
rs2279343	K262R			1.0	CYP2B6	1.0	0.0	0.0	0.0	0.072	0.0	0.0	-0.15	0.0	-0.9025	0.0	1.88	0	0.4450818498634855
rs564083989	G476D			1.0	CYP2B6	0.0	1.0	11.0	1.0	23.4	0.0	0.0	4.98	0.0	-0.0295	1.0	-6.09	1	0.7712719131614069
rs193922917	L313I			0.0	CYP2B6	0.28	0.0	0.408	0.0	13.1	0.0	0.0	4.9	0.0	-0.9228	0.0	-1.38	1	0.6825073322855641
rs28399499	I328T			1.0	CYP2B6	0.0	1.0	10.995	1.0	27.2	0.0	0.0	-0.78	0.0	-0.3096	1.0	-4.73	1	0.9134301973200386
rs72547513	F186L			1.0	CYP1A2	0.05	1.0	10.999	1.0	5.55	0.0	0.0	-0.18	0.0	-0.3116	1.0	-4.52	1	0.6958995335280481
rs28399468	R485L			0.0	CYP2A6	0.04	1.0	0.098	0.0	12.71	0.0	0.0	-0.27	0.0	-1.0518	0.0	-1.38	1	0.6066960458031043
rs28399454	V365M			1.0	CYP2A6	0.13	0.0	0.012	0.0	1.144	0.0	0.0	4.95	0.0	-0.8917	0.0	-0.28	1	0.5711349480462782
rs6413474	K476R			1.0	CYP2A6	0.37	0.0	0.005	0.0	9.446	0.0	0.0	5.06	0.0	-0.9037	0.0	-0.49	0	0.4713612981637072
rs28399447	S224P			1.0	CYP2A6	1.0	0.0	0.003	0.0	5.676	0.0	0.0	0.01	0.0	-0.9947	0.0	1.85	1	0.5147448634090479
																		1	0.5623860216316096
rs5031016	I471T			1.0	CYP2A6	0.0	1.0	10.993	1.0	24.1	0.0	0.0	-0.4	0.0	-1.0839	1.0	-3.99	1	0.8333531752499682
rs56337013	R433W			1.0	CYP2C19	0.02	1.0	0.891	1.0	24.3	0.0	1.0	-1.91	1.0	0.743	1.0	-6.67	1	0.7435865313087751
rs192154563	R442C			1.0	CYP2C19	0.01	1.0	0.286	0.0	21.5	0.0	0.0	-0.52	0.0	-0.143	1.0	-6.64	1	0.6041780621645602
rs41291556	W120R			1.0	CYP2C19	0.0	1.0	11.0	1.0	26.0	0.0	0.0	-1.07	1.0	0.2814	1.0	-13.6	1	0.7968426217639648
rs28371686	D360E			1.0	CYP2C9	0.0	1.0	0.56	1.0	15.59	0.0	0.0	2.69	0.0	-1.0531	1.0	-3.4	1	0.7345962004801784
rs182132442	P279T			1.0	CYP2C9	0.08	0.0	0.0	0.0	0.013	0.0	0.0	2.71	0.0	-0.9579	0.0	-0.26	1	0.5178657455663715
rs57505750	I327T			1.0	CYP2C9	0.0	1.0	11.0	1.0	23.7	0.0	0.0	-0.78	1.0	0.3695	1.0	-4.56	1	0.823085854909204
rs199523631	R132W			1.0	CYP2C9	0.02	1.0	0.814	1.0	14.19	0.0	0.0	2.59	0.0	-0.9408	1.0	-7.39	0	0.43028342091713273
rs1799853	R144C			1.0	CYP2C9	0.05	0.0	10.986	1.0	17.55	0.0	0.0	-0.44	0.0	-0.8658	1.0	-6.55	1	0.8188265154507912
rs754487195	A149T			1.0	CYP2C9	0.08	0.0	0.874	1.0	22.5	0.0	0.0	-0.57	1.0	0.2703	1.0	-3.81	1	0.7472973309145459
rs72558192	T299A			1.0	CYP2C9	0.0	1.0	10.953	1.0	21.1	0.0	0.0	-0.46	0.0	-0.4758	1.0	-4.17	1	0.6441780160968514
rs12414460	R124Q			1.0	CYP2C9	0.0	1.0	10.974	1.0	24.0	0.0	0.0	0.99	0.0	-0.6121	1.0	-3.69	1	0.6130340485894104
rs749060448	E354K			1.0	CYP2C9	0.0	1.0	10.999	1.0	25.7	0.0	1.0	-4.25	1.0	1.0645	1.0	-3.73	1	0.7521858036757922
rs988617574	T299R			1.0	CYP2C9	0.0	1.0	11.0	1.0	21.5	0.0	0.0	-0.5	1.0	0.3063	1.0	-5.22	1	0.8001359569844483
rs72558187	L90P			1.0	CYP2C9	0.15	0.0	0.49	1.0	0.105	0.0	0.0	2.82	0.0	-1.0271	0.0	-1.3	1	0.8174159446984468
rs9332239	P489S			1.0	CYP2C9	0.0	1.0	0.736	1.0	20.7	0.0	0.0	2.42	0.0	-1.0108	1.0	-6.94	1	0.7538156180506165
rs2256871	H251R			0.0	CYP2C9	0.0	1.0	0.821	1.0	22.7	0.0	0.0	3.03	0.0	-1.1492	1.0	-7.1	1	0.5482608273286352
rs1250577724	L361I			1.0	CYP2C9	0.12	0.0	0.158	0.0	8.017	0.0	0.0	2.74	0.0	-0.9771	0.0	-1.74	1	0.5500351132633641
																		1	0.8429325831379719
rs762239445	G98V			1.0	CYP2C9	0.0	1.0	0.878	1.0	22.7	0.0	0.0	2.61	0.0	-1.0057	1.0	-7.09	1	0.7957506122954687
rs200965026	T130M			1.0	CYP2C9	0.0	1.0	11.0	1.0	22.0	0.0	0.0	-0.6	1.0	0.0963	1.0	-5.09	1	0.817207370081457
rs781583846	A477T			1.0	CYP2C9	0.33	0.0	0.007	0.0	0.865	0.0	0.0	-0.36	0.0	-1.0175	0.0	-1.23	0	0.4697217352187881
rs200183364	R132Q			1.0	CYP2C9	0.01	1.0	0.481	1.0	23.5	0.0	0.0	2.64	0.0	-0.9287	1.0	-3.77	0	0.4497379557523664
rs28371685	R335W			1.0	CYP2C9	0.0	1.0	10.998	1.0	22.9	0.0	0.0	-0.59	0.0	-0.3835	1.0	-7.2	1	0.541802478338493
rs564813580	D49G			1.0	CYP2C9	0.0	1.0	0.208	0.0	19.54	0.0	0.0	-0.3	0.0	-0.8744	1.0	-4.36	1	0.7614358458288402
rs7900194	R150H			1.0	CYP2C9	0.57	0.0	0.006	0.0	1.511	0.0	0.0	-0.47	0.0	-1.0713	0.0	-1.52	1	0.5161456230082418
rs72558189	R125H			1.0	CYP2C9	0.05	1.0	0.445	0.0	21.4	0.0	0.0	2.41	0.0	-1.012	1.0	-4.01	0	0.30402197517183277
rs1057910	I359L			1.0	CYP2C9	0.02	1.0	0.045	0.0	17.39	0.0	0.0	-0.35	0.0	-0.9155	0.0	-1.6	1	0.5859350549918367
rs769157652	E410K			0.0	CYP2D6	0.22	0.0	0.063	0.0	17.14	0.0	0.0	-1.3	0.0	-0.8371	1.0	-2.83	0	0.28546106800339865
rs267608302	E156A			1.0	CYP2D6	0.0	1.0	1.0	1.0	25.0	0.0	0.0	-0.48	1.0	0.0902	1.0	-4.93	1	0.7997290701303267
rs1135840	T486S			0.0	CYP2D6													0	0.4572039879862774
rs730882251	R441C			1.0	CYP2D6	0.01	1.0	0.999	1.0	26.4	0.0	1.0	-3.17	1.0	0.8928	1.0	-6.95	1	0.6183674678077975
rs267608309	A90V			0.0	CYP2D6	0.2	0.0	0.552	1.0	16.12	0.0	0.0	0.1	0.0	-0.958	0.0	-2.22	1	0.5599751928301863
rs5030867	H324P			1.0	CYP2D6	0.0	1.0	0.948	1.0	23.9	0.0	0.0	-1.49	1.0	0.547	1.0	-7.69	1	0.7968484798584632
rs28371717	A237S			0.0	CYP2D6	0.41	0.0	0.097	0.0	0.351	0.0	0.0	-0.36	0.0	-0.9048	0.0	-1.42	1	0.8237300598279522
rs55897648	V389I			0.0	CYP2E1	1.0	0.0	0.003	0.0	0.006	0.0	0.0	4.49	0.0	-0.9832	0.0	0.17	1	0.546718311143985
rs72559710	R76H			1.0	CYP2E1	0.02	1.0	10.999	1.0	23.8	0.0	0.0	5.03	0.0	-0.543	0.0	-1.23	1	0.7035895907604901
rs6413419	V179I			0.0	CYP2E1	0.2	0.0	10.994	1.0	22.2	0.0	0.0	4.92	0.0	-1.0383	0.0	-0.9	1	0.5380042230766026
rs12721627	T185S			1.0	CYP3A4	0.0	1.0	0.023	0.0	22.9	0.0	0.0	-0.25	0.0	-0.5296	1.0	-2.95	1	0.7191324063988485
rs4987161	F189S			1.0	CYP3A4	0.0	1.0	0.373	0.0	27.6	0.0	0.0	-1.35	1.0	0.8174	1.0	-6.5	1	0.8339636195466761
rs4986909	P415L			1.0	CYP3A4													1	0.8892537263889159
rs72552799	R130Q			1.0	CYP3A4	0.0	1.0	10.957	1.0	23.0	0.0	1.0	-2.03	1.0	0.8885	1.0	-3.74	1	0.5010051326593135
rs67784355	T362M			1.0	CYP3A4													1	0.7476105305867696
